# Supplementary material for: Putative Role of CFSH in the Eyestalk-AG-Testicular Endocrine Axis of the Swimming Crab Portunus trituberculatus
Source: Animals (Basel). 2023 Feb 16;13(4):690. doi: 10.3390/ani13040690 (PMC9952137; doi:10.3390/ani13040690)
Supplement: Supplementary file 1 [file animals-13-00690-s001.zip]

Archive with 1 entries (1 files):
- animals-2194698-supplementary.pdf
